# Supplementary material for: Lack of GABARAP-Type Proteins Is Accompanied by Altered Golgi Morphology and Surfaceome Composition
Source: Int J Mol Sci. 2020 Dec 23;22(1):85. doi: 10.3390/ijms22010085 (PMC7795684; doi:10.3390/ijms22010085)
Supplement: Supplementary file 1 [file ijms-22-00085-s001.zip]

Archive with 2 entries (2 files):
- ijms-1010577 Supporting Info.pdf
- TableS1 Mass-spectrometry data set.xlsx
